# Supplementary material for: Functional Availability of ON-Bipolar Cells in the Degenerated Retina: Timing and Longevity of an Optogenetic Gene Therapy
Source: Int J Mol Sci. 2021 Oct 26;22(21):11515. doi: 10.3390/ijms222111515 (PMC8584043; doi:10.3390/ijms222111515)
Supplement: Supplementary file 1 [file ijms-22-11515-s001.zip › Table S1.xlsx]

## Sheet: Sheet1
	Table S1 A
	(after Bonferroni correction)		30 - 35 weeks	35 - 40 weeks	> 60 weeks	Group 1 / Group 2
α=	0.00833333		0.463823	0.0256146	0.528067	25 - 30 weeks
*	0.00833333			0.0987488	0.889765	30 - 35 weeks
**	0.00166667				0.218984	35 - 40 weeks
***	0.000166667
****	1.66667e-05
	Table S1 B
	(after Bonferroni correction)		4 - 8 weeks	8 - 12 weeks	12 - 16 weeks	16 - 25 weeks	> 25 weeks	Group 1 / Group 2
α=	0.00333333		0.580204	0.0689133	0.445869	0.130474	0.13629	2 - 4 weeks
*	0.00333333			0.392557	0.290502	0.534078	0.365895	4 - 8 weeks
**	0.000666667				0.0200862	0.706155	0.797723	8 - 12 weeks
***	6.66667e-05					0.0328348	0.0423422	12 - 16 weeks
****	6.66667e-06						0.578716	16 - 25 weeks
	Table S1 C
	(after Bonferroni correction)		2nd sweep	3rd sweep	4th sweep	5th sweep	Group 1 / Group 2
α=	0.005		0.0557197	0.0588008	0.0411255	0.235856	1st sweep
*	0.005			0.647145	0.254944	0.664112	2nd sweep
**	0.001				0.689847	0.549458	3rd sweep
***	0.0001					0.366157	4th sweep
****	1e-05
	Table S1 D
	(after Bonferroni correction)		2nd sweep	3rd sweep	4th sweep	5th sweep	Group 1 / Group 2
α=	0.005		0.173323	0.0377511	0.0326664	0.0326664	1st sweep
*	0.005			0.397986	0.166013	0.166013	2nd sweep
**	0.001				0.647087	0.647087	3rd sweep
***	0.0001					1	4th sweep
****	1e-05
	Table S1 E
	(after Bonferroni correction)		2nd sweep	3rd sweep	4th sweep	5th sweep	Group 1 / Group 2
α=	0.005		7.21619e-11	6.50947e-11	6.50075e-11	6.50947e-11	1st sweep
*	0.005			2.03404e-05	0.0261457	0.00230292	2nd sweep
**	0.001				0.00354547	0.123663	3rd sweep
***	0.0001					0.24346	4th sweep
****	1e-05
	Table S1 F
	(after Bonferroni correction)		2nd sweep	3rd sweep	4th sweep	5th sweep	Group 1 / Group 2
α=	0.005		2.62909e-11	2.72036e-11	2.57042e-11	1.71853e-11	1st sweep
*	0.005			0.0193325	0.39275	0.0128827	2nd sweep
**	0.001				0.0409256	0.501703	3rd sweep
***	0.0001					0.00642759	4th sweep
****	1e-05
	Table S1 G
	(after Bonferroni correction)		2nd sweep	3rd sweep	4th sweep	5th sweep	Group 1 / Group 2
α=	0.005		0.452317	0.0818502	0.399487	0.062829	1st sweep
*	0.005			0.291271	0.86405	0.223106	2nd sweep
**	0.001				0.378351	0.889294	3rd sweep
***	0.0001					0.305844	4th sweep
****	1e-05
	Table S1 H
	(after Bonferroni correction)		L-AP4	L-AP4, CNQX, DL-APV	L-AP4, MFA	Group 1 / Group 2
α=	0.00833333		1.34969e-07	0.117203	0.0375262	No Pharmacology
*	0.00833333			0.00246046	3.67785e-08	L-AP4
**	0.00166667				0.00419381	L-AP4, CNQX, DL-APV
***	0.000166667
****	1.66667e-05
